# Supplementary material for: Metronomic Doses of Temozolomide Enhance the Efficacy of Carbon Nanotube CpG Immunotherapy in an Invasive Glioma Model
Source: PLoS One. 2016 Feb 1;11(2):e0148139. doi: 10.1371/journal.pone.0148139 (PMC4734656; doi:10.1371/journal.pone.0148139)
Supplement: S1 Table — Body weight (grams) of mice during the survival experiment in Fig 2B. (XLSX) [file pone.0148139.s005.xlsx]

## Sheet: Fig S5, body weight table
Day	control	control	control	control	control	SWCNT/CpG-2 +TMZ	SWCNT/CpG-2 +TMZ	SWCNT/CpG-2 +TMZ	SWCNT/CpG-2 +TMZ	SWCNT/CpG-2 +TMZ	TMZ	TMZ	TMZ	TMZ	TMZ	SWCNT/CpG-2	SWCNT/CpG-2	SWCNT/CpG-2	SWCNT/CpG-2	SWCNT/CpG-2	naïve	naïve	naïve
0	19	18	19	19	19	17	19	19	19	18	19	17	19	17	19	20	19	19	17	18	19	18	19
4	19	18	18	19	19	17	20	19	19	18	19	18	18	18	18	20	17	20	18	18	18	19	19
6	18	19	19	19	18	15	17	17	16	16	19	17	19	18	19	18	16	19	17	17	19	19	19
8	19	19	19	20	18	16	18	18	17	17	19	17	19	18	18	18	16	19	17	18	20	19	20
10	21	18	20	19	19	15	18	17	17	17	19	19	20	19	18	18	16	17	17	18	20	18	20
12	20	19	20	20	19	15	18	19	19	19	19	18	19	19	19	18	16	19	18	18	20	19	19
14	17	16	16	16	19	16	19	19	19	18	19	18	20	18	20	19	17	20	19	17	20	20	20
16	17	17	18	17	18	16	18	18	18	18	20	19	17	18	19	18	17	20	18	18	20	20	20
18	17	17	18	17	18	17	18	19	18	18	20	19	17	19	18	20	17	20	18	18	20	20	19
20	17	15	18	18	18	17	19	19	19	19	20	18	18	18	16	20	18	20	19	19	20	19	20
22	17	15	19	19	18	17	19	19	20	19	20	18	17	18	15	20	18	21	19	19	20	19	21
24	15	14	18	18	17	17	19	20	21	20	19	17	17	18		20	18	20	19	19	20	19	19
26			18	18	16	17	19	20	20	20	19	17	16	17		19	18	21	19	19	20	19	19
28			18	18	15.7	16	19	20	20	20	18	17	16	17		19	19	20	18	19	20	19	19
30			16	18		15	19	19	17	20	19	17	16.4	16.8		19	18.5	17	18.5	18.5	20	20	20
32				16		15	20	20	15	20	19	17	16	17		19	18.5	17	18.5	18.5	20	20	20
34						14.6	18.6	19.2	15	20	17.5	16.8		15.6		19.2	17.6	16.4	18.5	17	20	20	21
36						15	19	19	15	20	17	17				19	17	15	17		20	20	21
38						14	17	16.6	14	18.5	14	16					17.5	14	15		21	20
